# Supplementary material for: Exploring the Impact of mRNA Modifications on Translation Efficiency and Immune Tolerance to Self-Antigens
Source: Vaccines (Basel). 2024 Jun 5;12(6):624. doi: 10.3390/vaccines12060624 (PMC11209393; doi:10.3390/vaccines12060624)
Supplement: Supplementary file 1 [file vaccines-12-00624-s001.zip]

Archive with 1 entries (1 files):
- vaccines-3022321-supplementary.pdf
